# Supplementary material for: Top-Down Preparation of Nanoquartz for Toxicological Investigations
Source: Int J Mol Sci. 2022 Dec 6;23(23):15425. doi: 10.3390/ijms232315425 (PMC9738116; doi:10.3390/ijms232315425)
Supplement: Supplementary file 1 [file ijms-23-15425-s001.zip]

Archive with 1 entries (1 files):
- ijms-2052368-supplementary.pdf
